# Supplementary material for: Method Development for Enteric Virus Recovery from Primary Sludge
Source: Viruses. 2021 Mar 9;13(3):440. doi: 10.3390/v13030440 (PMC8000433; doi:10.3390/v13030440)
Supplement: Supplementary file 1 [file viruses-13-00440-s001.zip › Supplementary data.xlsx]

## Sheet: Data
Method 1 Pellet	Percent recovery		Method 2 Pellet	Percent recovery				Elution Optimization Pellet	Percent recovery					Extraction Optimization Pellet	Percent recovery				Acid ads, supernatant	Percent recovery			Acid Ads, supernatant plus pellet (theoretical)	Percent recovery		Acid ads, Supernatant plus pellet (combined)	Percent recovery		No acid ads, Pellet	Percent recovery		No acid ads, Supernatant	Percent recovery		No acid ads, Supernatant plus pellet (theoretical)	Percent recovery		No acid ads, Supernatant plus pellet (actual)	Percent recovery
				Solid	Liquid	Total			Elution 1	Elution 2	Elution 3	Total			Vertrel/PBS	Vertrel/ Threonine	Total			1st extraction	Total			Total			Total			Total			Total			Total			Total
1	35.6		1	11.3	11.7	23		1	7.26	11.11	3.11	21.48		1	13.97	6.4	20.37		1	9.8	11.7		1	32.72		1	37.5		1	23.75		1	45		1	68.75		1	39.46
2	46.54		2	4.8	8.7	13.5		2	10.16	18.4	3.11	31.67		2	22.76	3.62	26.38		2	11.2	13		2	38.73		2	28.17		2	29.38		2	41.88		2	71.26		2	45
3	13.09		3	8	3.9	11.9		3	60.08	33.08	5.24	98.4		3	47.96	13.45	61.41						3	73.76		3	48.93		3	34.35		3	48		3	82.35		3	48.13
4	16.5		4	9.5	5.5	15		4	27.34	32.33	4.72	64.39		4	55.4	13.08	68.48						4	80.83		4	16.4		4	20.53		4	40.67		4	61.2		4	46.75
5	37.67							5	16.67	9.66	2.29	28.62		5	37.18	13	50.18						5	62.53					5	20.4		5	54.4		5	74.8
6	15.33							6	27.64	17.85	2.33	47.82		6	58.3	16.47	74.77						6	87.12					6	15		6	26.38		6	41.38
7	23.8							7	17.94	27.04	9.63	54.61		7	30	5.93	35.93						7	48.28
8	20.6							8	17.88	18.6	3.91	40.39
Mean	26.1413		Mean	8.4	7.45	15.85		Mean	23.1212	21.0087	4.2925	48.4225		Mean	37.9386	10.2786	48.2171		Mean	10.5	12.35		Mean	60.5671		Mean	32.75		Mean	23.9017		Mean	42.7217		Mean	66.6233		Mean	44.835
Median	22.2		Median	8.75	7.1	14.25		Median	17.91	18.5	3.51	44.105		Median	37.18	13	50.18		Median	10.5	12.35		Median	62.53		Median	32.835		Median	22.14		Median	43.44		Median	70.005		Median	45.875
Std. Dev	12.2757		Std. Dev	2.75318	3.46554	4.93187		Std. Dev	16.5602	8.94129	2.4016	24.6535		Std. Dev	16.775	4.86374	21.2008		Std. Dev	0.989949	0.919239		Std. Dev	21.2008		Std. Dev	13.8161		Std. Dev	6.95805		Std. Dev	9.39577		Std. Dev	14.1905		Std. Dev	3.80535
n	8		n	4	4	4		n	8	8	8	8		n	7	7	7		n	2	2		n	7		n	4		n	6		n	6		n	6		n	4
